# Supplementary material for: Porphyromonas gingivalis promotes lipid droplet-mediated microglial dysfunction
Source: bioRxiv. 2026 May 6:2026.05.03.722306. Preprint. [Version 1] doi: 10.64898/2026.05.03.722306 (PMC13174632; doi:10.64898/2026.05.03.722306)
Supplement: Supplement 1 [file media-1.zip]

Archive with 2 entries (2 files):
- JDR Supplementary appendix .docx
- __MACOSX/._JDR Supplementary appendix .docx
